# Supplementary material for: FOXA1 levels are decreased in pleural breast cancer metastases after adjuvant endocrine therapy, and this is associated with poor outcome
Source: Mol Oncol. 2018 Oct 12;12(11):1884–94. doi: 10.1002/1878-0261.12353 (PMC6210032; doi:10.1002/1878-0261.12353)
Supplement: Supplementary file 2 — Table S1. Clinicopathological characteristics of patient samples used for the Kaplan–Meier plot in Fig. 3 and univariate Cox proportional hazard regression analysis. [file MOL2-12-1884-s002.xlsx]

## Sheet: Blad1
Patient	FOXA1	GATA3	Days elapsed	Stop therapy	Code	disease-free interval in days (primary to first metastasis)	metastases to other organs (yes/no)	age at diagnosis	type	stage	MAI	T	N	M	size (in mm)	ER-status	PR-status	HER2 status	age at diagnosis pleural effusion	ER-status	PR-status	HER2 status
1	90	90	25	2013-06-16	1															100
2	90	50	32	2007-10-03	1	358	bone, lymfangitis carcinomatosa, liver	57	ductal	I		2	3a	0	30	pos	pos	neg		90
3	90	90	32	2014-01-22	1	204	mediastinal and retroperitoneal lymph nodes	57	ductal	II		3	3	0	80	pos	neg	neg		90
4	35	50	35	2015-09-01	1	-	bone, liver	51	ductal	I		2	2	1	45					75	35	50
5	100	90	40	2008-03-01	1	2978	bone, liver	46	lobular	II		2	0	0	23	pos	pos	-		100
6	100	50	41	2010-11-02	1															100
7	90	90	43	2009-10-09	1															100
8	100	75	54	2014-08-25	1	-	bone	81	ductal	III		2	0	1	-	pos	pos	neg		2
9	90	75	56	2009-08-10	1															100
10	75	75	59	2012-07-06	1															90
11	50	10	66	2007-12-18	1	1544	lung, liver	38	ductal	III		2	2	0	24	pos	pos	neg		20
12	50	5	79	2013-10-31	1															100
13	5	0	81	1999-12-21	1	851	supraclavicular lymph node	65-66	ductal						18				70	2	0	2+
14	75	50	87	2007-10-01	1	-	bone, liver	83	lobular	-		4	3	1	150	pos	neg	neg		100
15	5	0	90	1995-03-01	1	1023	-	53	ductal			1	1	0	21				57	50	0	0
16	90	50	101	2007-12-05	1	3119	bone, lymfangitis carcinomatosa, liver, lung	39	ductal	II		2	2	0	42	neg	pos	neg		65
17	50	20	113	1994-07-22	1	3408	thoracic wall, bone, pericarditis carcinomatosa	58	ductal	II	0	1	0	0		100	50	0	63	5	5	1+
18	0	0	120	1992-04-12	1	396	bone, brain	59	ductal	II		3	0	0	55				60	1	0	0
19	75	50	120	1998-03-19	1	3466	bone	54	ductal			1	0	0	16	pos			64	20	0	0
20	90	75	132	2007-12-20	1	4883	bone	56	lobular	-		2	1	0	48	pos	pos	-		100
21	100	75	132	2010-07-09	1
22	90	90	136	2011-08-22	1															100
23	35	35	150	2007-06-15	1	1230	skin, bone, omentum, peritoneum	42	lobular	-		2	1	0	50	pos	-	-		50
24	75	75	176	ongoing	0	903	-	62	ductal	III	22	1	0	0	18	100	75	0	65	100	10	0
25	50	0	179	2012-05-01	1														54	50	0	0
26	50	35	182	1990-03-02	1	-	liver, bone	46-47											52	1	0	1+
27	75	75	186	2006-07-24	1	2172	lung, liver	55	ductal	II		1	0	0	2	pos	pos	neg		90
28	75	20	205	2006-12-27	1	3351	-	37	ductal	III		1	0	0	8	pos	pos	pos		65
29	90	75	215	2008-10-20	1	712	bone	43	ductal	II	13	1-2	0	0	30	90	100	0	50	50	10	0
30	75	0	228	1994-11-12	1	432	bone, lymfangitis carcinomatosa	59	ductal	III	32	4	2	1	70	2	0	3+	60	1	1	3+
31	90	10	243	2010-09-15	1				ductal	III	24	2	1	0	30	20	5	0		2	0	0
32	90	90	268	2007-10-29	1	1922	lung	54	ductal	II		1	2	0	16	pos	pos	neg		90
33	90	90	273	2009-11-11	1				ductal											100
34	90	75	300	2010-05-17	1															100
35	65	50	302	2012-06-26	1															100
36	90	0	378	2011-04-06	1															100
37	75	75	384	2009-12-01	1	907	liver	35	ductal	II		3	1	0	11	pos	pos	neg		90
38	90	90	452	2011-12-31	1														68	50	2	0
39	75	75	463	2009-10-21	1															100
40	90	90	469	2014-07-10	1															100
41	90	90	471	2014-04-04	1															100
42	35	5	477	1994-01-21	1	3885	-	45	ductal			2	1	0		neg			56	1	1	1+
43	75	50	548	1995-09-01	1	1726	thoracic wall, bone, liver	68	ductal	II	3	4	0	0	90	50	25	0	73	20	10	0
44	90	50	560	2012-01-10	1				ductal	I	4	1		0	14	5	20	0		2	0	1+
45	50	20	562	2015-09-18	1	3126	-	55	ductal	II		4	1	0	-	pos	neg	neg		90
46	90	50	583	1992-02-06	1	1096	skin, bone	44-45								pos			48	35	20	1+
47	75	90	632	1990-07-18	1	4066	-	54	ductal			2	3	0					65	10	20	0
48	5	5	651	2015-10-12	1															90
49	50	35	896	2012-08-20	1															50
50	100	75	1038	2016-09-28	1	4220	bone, lung	43	ductal	II		1	1	0	6					100
51	90	50	1206	1996-08-08	1	1987	thoracic wall	41-42	ductal										53	2	0	1+
52	90	100	1216	2014-03-15	1				ductal	I	6	2	1	0	34	90	100	0		50	35	0
53	90	20	1226	2009-05-29	1	3150	-	47	-	-		2	0	0	-	-	-	-		100
54	90	50	1239	2013-07-08	1															90
55	75	50	1285	ongoing	0	5493	bone	74	ductal			4	3	1		pos			75	20	0	0
56	75	50	1333	2014-10-23	1															90
57	75	75	1405	ongoing	0															90
58	75	10	1498	2012-10-12	1	4031	infraclavicular lymph nodes	56	ductal	II		1	1	0	16	pos	neg	neg		90
59	75	90	1820	2016-07-01	1															100
60	75	20	1832	ongoing	0			77	ductal	II	0	2		0	40	90	75	0	77	2	35	0
61	90	50	1918	2016-03-04	1															90
					1=stop
					0=ongoing
